# Supplementary material for: Local networks from different parts of the human cerebral cortex generate and share the same population dynamic
Source: Cereb Cortex Commun. 2022 Oct 28;3(4):tgac040. doi: 10.1093/texcom/tgac040 (PMC9753090; doi:10.1093/texcom/tgac040)
Supplement: Supplem_Materials_Willumsen_20220917_tgac040 [file supplem_materials_willumsen_20220917_tgac040.zip]

Archive with 1 entries (1 files):
- Supplem_Materials_Willumsen_20220917_tgac040.pdf
